# Supplementary material for: Cys-SH based quantitative redox proteomics of salt induced response in sugar beet monosomic addition line M14
Source: Bot Stud. 2021 Oct 18;62:16. doi: 10.1186/s40529-021-00320-x (PMC8523603; doi:10.1186/s40529-021-00320-x)
Supplement: Supplementary file 5 — Additional file 5: Table S3. List of 42 differential redox proteins from BvM14 leaves between control and NaCl treatment using LC-MS/MS. [file 40529_2021_320_MOESM5_ESM.xlsx]

## Sheet: Sheet1
Checked	Confidence	PSM Ambiguity	Sequence	Annotated Sequence	Modifications	Modifications (all possible sites)	sugarbeet duanmu ncbi	uniprot-viridiplantae	Qvality PEP	Qvality q-value	SVM_Score	# Protein Groups	# Proteins	# PSMs	Master Protein Accessions	Protein Accessions	Positions in Master Proteins	# Missed Cleavages	Theo. MH+ [Da]	Found in Sample: [S1] F1: 126, Control	Found in Sample: [S2] F1: 127, Sample	Found in Sample: [S3] F1: 128, Sample	Found in Sample: [S4] F1: 129, Sample	Found in Sample: [S5] F1: 130, Sample	Found in Sample: [S6] F1: 131, Sample	Found in Sample Group: F1, 126	Found in Sample Group: F1, 127	Found in Sample Group: F1, 128	Found in Sample Group: F1, 129	Found in Sample Group: F1, 130	Found in Sample Group: F1, 131	Abundance Ratio: (F1, 127) / (F1, 126)	Abundance Ratio: (F1, 128) / (F1, 126)	Abundance Ratio: (F1, 129) / (F1, 126)	Abundance Ratio: (F1, 130) / (F1, 126)	Abundance Ratio: (F1, 131) / (F1, 126)	Abundance Ratio (log2): (F1, 127) / (F1, 126)	Abundance Ratio (log2): (F1, 128) / (F1, 126)	Abundance Ratio (log2): (F1, 129) / (F1, 126)	Abundance Ratio (log2): (F1, 130) / (F1, 126)	Abundance Ratio (log2): (F1, 131) / (F1, 126)	Abundances (Scaled): F1: 126, Control	Abundances (Scaled): F1: 127, Sample	Abundances (Scaled): F1: 128, Sample	Abundances (Scaled): F1: 129, Sample	Abundances (Scaled): F1: 130, Sample	Abundances (Scaled): F1: 131, Sample	Abundances (Normalized): F1: 126, Control	Abundances (Normalized): F1: 128, Sample
FALSE	High	Unambiguous	FMVFACSDSR	[K].FMVFACSDSR.[V]	1xiodoTMT6plex [C6]	1xiodoTMT6plex [C6]	TRUE	TRUE	0.0221554	0	0.347	1	164	2	A0A059AQT5	A0A2P4N6T3; A0A0D6R561; K7X1M2; A0A022RYG1; B8LNL1; I1JC28; I1N5Q7; A0A0R0KQU5; A0A2I4EUL6; A0A1J7GJS0; A0A2J6KWA6; A0A2P6R3Y5; A0A1J3H2F1; G1E6K5; A0A2G9GXT0; D7TDF1; A9PEY8; A0A151SJ86; A0A0C9QLY9; A0A251TXV1; G7K1D4; A0A1U7ZIB8; A0A251R376; P46510; B9SHA8; A0A2P5C579; K7X8F8; A0A1S4CU20; A0A024H9P5; U5GVX6; A0A1U7ZR93; P46512; I1N5Q1; C6T1S4; A0A1S3V378; I1N5Q8; A0A1S3EHY6; A9PED7; Q6Q9W7; A0A…	A0A059AQT5 [205-214]	0	1491.73	High	High	High	High	High	High	High	High	High	High	High	High	1.33	1.083	0.774	0.753	1.183	0.41	0.12	-0.37	-0.41	0.24	98	130.3	106.1	75.8	73.8	116	901.2	976.2
FALSE	High	Unambiguous	YWPTFGPQCNLYVPAPLLR	[R].YWPTFGPQCNLYVPAPLLR.[H]	1xiodoTMT6plex [C9]	1xiodoTMT6plex [C9]	TRUE	TRUE	0.0551924	0.00183602	0.199	1	2	1	731348225	731348225; A0A0K9RGC9	731348225 [645-663]	0	2564.37	High	High	High	High	High	High	High	High	High	High	High	High	0.743	0.839	0.764	0.839	0.764	-0.43	-0.25	-0.39	-0.25	-0.39	121.2	90.1	101.6	92.7	101.7	92.7	67.6	56.7
FALSE	High	Unambiguous	LVSLSEQQLVDCDHECDPEER	[K].LVSLSEQQLVDCDHECDPEER.[N]	2xiodoTMT6plex [C12; C16]	2xiodoTMT6plex [C12; C16]	TRUE	TRUE	0.00168236	0	0.765	1	2	6	731312054	A0A0K9QR55; 731312054	731312054 [186-206]	0	3102.52	High	High	High	High	High	High	High	High	High	High	High	High	0.608	0.88	0.785	0.988	0.639	-0.72	-0.18	-0.35	-0.02	-0.65	122.5	74.5	107.8	96.1	121	78.2	1945.1	1711.4
FALSE	High	Unambiguous	VIACVGETLEQR	[KR].VIACVGETLEQR.[ED-Q]	1xiodoTMT6plex [C4]	1xiodoTMT6plex [C4]	TRUE	TRUE	0.018757	0	0.374	1	203	1	A0A2P6UZB2	A0A2P6SKH4; A0A2J6JYU9; A0A287K580; A0A2G3C4U3; A0A067FPN0; A0A1U8GX82; D1LWT8; B3F2T4; A0A059U7E2; A0A2P6UZB2; A0A1X9Y0Q6; B6SIG5; A0A2J6MDU6; A0A2P4JR05; M1CNK1; M0RV17; A0A1J6JAH6; A0A2I0X4M6; A0A1X9Y148; A0A1D6MLF6; D7SKE9; A0A2K1YXD7; A9P8M1; I1VW02; A0A0D3BXQ9; D7TLU7; A0A1D5VIX2; A0A0C9QSE0; A0A1U7ZTN7; A0A1S4D3H6; A0A068TV19; A0A103YEQ4; A0A199UEZ4; A0A103Y9S7; I1VW35; A0A2I4E560; A0A1D1Y…	A0A2P6UZB2 [1070-1081]	0	1646.91	High	High	High	High	High	High	High	High	High	High	High	High	1.304	1.104	1.314	0.946	1.649	0.38	0.14	0.39	-0.08	0.72	82	106.9	90.5	107.7	77.6	135.2	144.6	159.6
FALSE	High	Unambiguous	CGVSIPGPVGPQADCSQIH	[K].CGVSIPGPVGPQADCSQIH.[-]	2xiodoTMT6plex [C1; C15]	2xiodoTMT6plex [C1; C15]	TRUE	FALSE	0.000302921	0	1.043	1	1	6	731358520	731358520	731358520 [100-118]	0	2523.32	High	High	High	High	High	High	High	High	High	High	High	High	0.749	0.599	0.535	1.061	0.359	-0.42	-0.74	-0.9	0.09	-1.48	139.5	104.4	83.5	74.6	147.9	50.1	2375.7	1422.9
FALSE	High	Unambiguous	LPPLSTEPNRCER	[R].LPPLSTEPNRCER.[A]	1xiodoTMT6plex [C11]	1xiodoTMT6plex [C11]	TRUE	TRUE	0.0926538	0.00646806	0.115	1	60	2	A0A0D2SYQ8	Q8LNF2; A0A0D2TVE3; A0A1S3C2V7; A0A0D2ST72; A0A1D1ZH19; A0A1R3IZB3; A0A0D2S6P6; A0A2G9HV75; A0A2P5XC76; A0A2P2LTI2; A0A0D9XL73; A0A1U8NND3; E0CV77; A0A0D2QDK3; A0A2G3CX11; W9S1W7; A0A0E0EZK8; A0A1U8NRB2; A0A0S3REE2; C6TMA0; A0A0R0JLP5; A0A058ZYQ4; A0A1U8LRP7; A0A2P2LTJ9; A0A0E0M9D9; V7AS55; A0A0D2R0Y5; A0A058ZYZ0; A0A0D2NVN6; J3N3U9; A0A0D2W8C7; C5WWF4; B4FHA0; A0A0D2SYQ8; W9QE42; A0A1S3VI37; A0A…	A0A0D2SYQ8 [181-193]	1	1840.99	High	High	High	High	High	High	High	High	High	High	High	High	0.967	1.015	0.722	1.043	0.789	-0.05	0.02	-0.47	0.06	-0.34	108.4	104.8	110	78.3	113.1	85.5	822.7	834.9
FALSE	High	Unambiguous	VLVTGTGPLGCVPGELASQGSQNGECAPEPQR	[R].VLVTGTGPLGCVPGELASQGSQNGECAPEPQR.[A]	2xiodoTMT6plex [C11; C26]	2xiodoTMT6plex [C11; C26]	TRUE	FALSE	0.000146312	0	1.161	1	1	1	731347133	731347133	731347133 [220-251]	0	3809.97	High	High	High	High	High	High	High	High	High	High	High	High	1.769	0.947	1.432	0.52	0.89	0.82	-0.08	0.52	-0.94	-0.17	91.5	161.9	86.6	131	47.6	81.4	122.6	116
FALSE	High	Unambiguous	FSSSEATCLNNCAQR	[K].FSSSEATCLNNCAQR.[Y]	2xiodoTMT6plex [C8; C12]	2xiodoTMT6plex [C8; C12]	TRUE	FALSE	0.0590665	0.00183602	0.188	1	1	1	731334573	731334573	731334573 [48-62]	0	2289.15	High	High	High	High	High	High	High	High	High	High	High	High	1.069	1.121	0.767	0.874	0.579	0.1	0.16	-0.38	-0.19	-0.79	110.9	118.6	124.3	85	96.9	64.2	1043.1	1168.8
FALSE	High	Unambiguous	LPPLSTEPNRCER	[R].LPPLSTEPNRCER.[A]	1xiodoTMT6plex [C11]	1xiodoTMT6plex [C11]	TRUE	TRUE	0.0926538	0.00646806	0.115	1	60	2	A0A0D2SYQ8	Q8LNF2; A0A0D2TVE3; A0A1S3C2V7; A0A0D2ST72; A0A1D1ZH19; A0A1R3IZB3; A0A0D2S6P6; A0A2G9HV75; A0A2P5XC76; A0A2P2LTI2; A0A0D9XL73; A0A1U8NND3; E0CV77; A0A0D2QDK3; A0A2G3CX11; W9S1W7; A0A0E0EZK8; A0A1U8NRB2; A0A0S3REE2; C6TMA0; A0A0R0JLP5; A0A058ZYQ4; A0A1U8LRP7; A0A2P2LTJ9; A0A0E0M9D9; V7AS55; A0A0D2R0Y5; A0A058ZYZ0; A0A0D2NVN6; J3N3U9; A0A0D2W8C7; C5WWF4; B4FHA0; A0A0D2SYQ8; W9QE42; A0A1S3VI37; A0A…	A0A0D2SYQ8 [181-193]	1	1840.99	High	High	High	High	High	High	High	High	High	High	High	High	0.967	1.015	0.722	1.043	0.789	-0.05	0.02	-0.47	0.06	-0.34	108.4	104.8	110	78.3	113.1	85.5	822.7	834.9
FALSE	High	Unambiguous	ISFCVDNTASNLIECPR	[R].ISFCVDNTASNLIECPR.[F]	2xiodoTMT6plex [C4; C15]	2xiodoTMT6plex [C4; C15]	TRUE	FALSE	5.42079e-05	0	1.322	1	1	8	731344008	731344008	731344008 [195-211]	0	2540.34	High	High	High	High	High	High	High	High	High	High	High	High	0.174	1.193	0.196	1.394	0.16	-2.52	0.25	-2.35	0.48	-2.64	145.7	25.4	173.9	28.5	203.1	23.4	2449.4	2922.7
FALSE	High	Unambiguous	NAIEGGVGFTPAIGCNVDPAGTTQLYR	[K].NAIEGGVGFTPAIGCNVDPAGTTQLYR.[I]	1xiodoTMT6plex [C15]	1xiodoTMT6plex [C15]	TRUE	FALSE	0.000210526	0	1.102	1	1	1	731344008	731344008	731344008 [168-194]	0	3050.56	High	High	High	High	High	High	High	High	High	High	High	High	0.074	1.46	0.089	1.169	0.075	-3.77	0.55	-3.49	0.22	-3.74	155.2	11.4	226.6	13.8	181.4	11.6	186.7	272.6
FALSE	High	Unambiguous	CFVGGLAWATDDR	[R].CFVGGLAWATDDR.[ASTG-]	1xiodoTMT6plex [C1]	1xiodoTMT6plex [C1]	TRUE	TRUE	0.000205396	0	1.106	1	73	8	731358684	A0A178VQY8; C0Z387; C0Z2N6; Q6ASX7; O24187; A0A0D2V7C3; A0A2R6R1R2; A0A0P0W1Y6; A0A0P0W1U8; E5FXB3; A0A0D2W185; M0SJ71; A9NML8; I1PE90; H2KX69; B8AP37; B6VA25; A0A199VVH1; Q8VXC4; A0A0E0KHA7; A0A0E0RKD9; A0A0D9VX80; A0A0E0BVL0; A2ZN20; A0A0E0NZC7; A0A0D3FM91; A0A0E0NZC8; A6N0Q8; A0A0C4MM22; A0A0B0MVD1; A0A0B0PHF0; Q10FE7; I1GPP5; I3ZNU0; A0A061DZ10; A0A087GSM4; A0A0E0FET8; A0A078J5Z4; A0A0D9Y1Q9;…	731358684 [8-20]	0	1739.87	High	High	High	High	High	High	High	High	High	High	High	High	1.283	0.841	1.326	0.684	1.116	0.36	-0.25	0.41	-0.55	0.16	96	123.2	80.7	127.3	65.7	107.1	1764	1482.8
FALSE	High	Unambiguous	QYDCELLIR	[K].QYDCELLIR.[K]	1xiodoTMT6plex [C4]	1xiodoTMT6plex [C4]	TRUE	FALSE	0.106774	0.0074407	0.092	1	1	1	731312868	731312868	731312868 [144-152]	0	1481.8	High	High	High	High	High	High	High	High	High	High	High	High	1.287	0.922	1.184	1.101	1.178	0.36	-0.12	0.24	0.14	0.24	89.9	115.7	82.9	106.5	99	105.9	181.9	167.8
FALSE	High	Unambiguous	IEYYATTAEPSCELNVVR	[R].IEYYATTAEPSCELNVVR.[S]	1xiodoTMT6plex [C12]	1xiodoTMT6plex [C12]	TRUE	FALSE	0.00122835	0	0.816	1	1	1	731338944	731338944	731338944 [89-106]	0	2387.21	High	High	High	High	High	High	High	High	High	High	High	High	0.888	0.733	0.829	0.889	0.582	-0.17	-0.45	-0.27	-0.17	-0.78	121.9	108.3	89.4	101	108.4	71	237.4	174.1
FALSE	High	Unambiguous	SGLAYCDLVVGSGVPAPYNTLINVHYTAR	[R].SGLAYCDLVVGSGVPAPYNTLINVHYTAR.[F]	1xiodoTMT6plex [C6]	1xiodoTMT6plex [C6]	TRUE	FALSE	0.000353418	0	1.018	1	1	2	731338944	731338944	731338944 [107-135]	0	3379.77	High	High	High	High	High	High	High	High	High	High	High	High	0.719	0.82	0.787	0.832	0.737	-0.48	-0.29	-0.35	-0.27	-0.44	122.6	88.1	100.6	96.4	101.9	90.4	157.2	128.9
FALSE	High	Unambiguous	FVNSGTEACMGVIR	[R].FVNSGTEACMGVIR.[L]	1xiodoTMT6plex [C9]	1xiodoTMT6plex [C9]	TRUE	TRUE	0.0195845	0	0.367	1	102	2	A0A1J3HHY8	B9SLG6; P42799; A0A1S3C0V8; A0A022Q7P9; A0A2P5FD46; A0A067FAU3; A0A103XWC9; A0A2P5QPI8; A0A1U8LDA9; A0A067FAN6; A0A1J3HHY8; A0A1P8BGJ8; V4NHK7; A0A2C9VRN2; A0A178UF15; 731334556; M1D5Y8; A0A1U8FYQ4; D7LS04; S8CLD8; A0A200R3Z0; A0A2P2K2X8; B9IFG3; A0A161YDY7; Q40147; Q9AVF5; A0A2G3CEM8; A0A0A0K488; A0A1U8HHQ1; A0A2P5SPD1; M0T543; M4F436; W9R5H4; A0A1S4D6G2; A0A2G9H458; A0A2P4KFN8; A0A1J3G333; A0A2…	A0A1J3HHY8 [192-205]	0	1812.93	High	High	High	High	High	High	High	High	High	High	High	High	1.318	0.938	1.023	0.515	1.501	0.4	-0.09	0.03	-0.96	0.59	95.3	125.6	89.4	97.5	49.1	143	377.7	354.3
FALSE	High	Unambiguous	EFEPTCR	[R].EFEPTCR.[V]	1xiodoTMT6plex [C6]	1xiodoTMT6plex [C6]	TRUE	FALSE	0.126119	0.00888873	0.065	1	1	1	731368169	731368169	731368169 [211-217]	0	1210.61	High	High	High	High	High	High	High	High	High	High	High	High	0.881	1.333	0.903	1.417	0.685	-0.18	0.42	-0.15	0.5	-0.55	96.5	85	128.6	87.1	136.7	66.1	154.3	205.7
FALSE	High	Unambiguous	LCAQATGR	[K].LCAQATGR.[S]	1xiodoTMT6plex [C2]	1xiodoTMT6plex [C2]	TRUE	FALSE	0.0280064	0	0.309	1	1	1	731329809	731329809	731329809 [324-331]	0	1148.64	High	High	High	High	High	High	High	High	High	High	High	High	1.336	0.924	2.059	0.73	1.76	0.42	-0.11	1.04	-0.45	0.82	76.8	102.7	71	158.2	56.1	135.2	55.2	51
FALSE	High	Unambiguous	YCAPDPEQDFSR	[RG].YCAPDPEQDFSR.[G]	1xiodoTMT6plex [C2]	1xiodoTMT6plex [C2]	TRUE	TRUE	0.00734599	0	0.526	1	51	1	A0A1D1Y6P4	A0A022RPP7; A0A2C9VA14; A0A1D1Y6P4; V7B6G2; S8D021; A0A067F9P8; I1L6Z9; A0A2G5D1P9; A0A0K9RMV9; V4L8R6; A0A1J7GKB5; I1L700; F4IMR9; A0A067JGF3; A5C8C9; M4FFM4; A0A2R6RRW2; I1N383; A0A087G484; A0A151RQC2; A0A0D3AHB8; A0A1U7ZGF1; A0A1J3J8U5; V4M896; A0A2C9VBR6; W9RG58; A0A078HJX0; A0A2H3Y289; V4T008; A0A1D1ZF66; A0A068UDN2; B8LPV3; A0A178VWV3; D7SQY6; M4EJF1; A0A2G9HV24; O22925; A0A1S2YUD3; I1L701;…	A0A1D1Y6P4 [285-296]	0	1756.82	High	High	High	High	High	High	High	High	High	High	High	High	1.132	0.94	1.195	0.84	1.052	0.18	-0.09	0.26	-0.25	0.07	97.4	110.3	91.6	116.4	81.8	102.5	185.3	174.1
FALSE	High	Unambiguous	SDDFSSLCGPVIDDVR	[R].SDDFSSLCGPVIDDVR.[L]	1xiodoTMT6plex [C8]	1xiodoTMT6plex [C8]	TRUE	TRUE	0.00637452	0	0.549	1	4	10	731320229	731320229; A0A218XP04; A0A0K9QAK5; A0A2I0HNZ9	731320229 [345-360]	0	2054.01	High	High	High	High	High	High	High	High	High	High	High	High	1.068	0.843	0.868	0.663	1.243	0.09	-0.25	-0.2	-0.59	0.31	105.5	112.7	89	91.7	69.9	131.2	893.5	753
FALSE	High	Unambiguous	VAEIMIHNPGVEEDPACGPLIDSVAMR	[K].VAEIMIHNPGVEEDPACGPLIDSVAMR.[V]	1xiodoTMT6plex [C17]	1xiodoTMT6plex [C17]	TRUE	FALSE	0.00113371	0	0.829	1	1	1	731320229	731320229	731320229 [157-183]	0	3192.61	High	High	High	High	High	High	High	High	High	High	High	High	1.105	0.95	0.966	0.413	1.633	0.14	-0.07	-0.05	-1.27	0.71	98.9	109.3	93.9	95.5	40.9	161.5	96.8	91.9
FALSE	High	Unambiguous	TGQALVIGLYDEPVTPGQCNMIVER	[K].TGQALVIGLYDEPVTPGQCNMIVER.[L]	1xiodoTMT6plex [C19]	1xiodoTMT6plex [C19]	TRUE	FALSE	0.000989869	0	0.851	1	2	1	731317399	731317401; 731317399	731317399 [99-123]	0	3032.57	High	High	High	High	High	High	High	High	High	High	High	High	1.322	0.927	1.151	0.768	1.089	0.4	-0.11	0.2	-0.38	0.12	95.9	126.8	88.9	110.3	73.6	104.5	83.9	77.7
FALSE	High	Unambiguous	FAVLNTGIYECR	[KR].FAVLNTGIYECR.[S]	1xiodoTMT6plex [C11]	1xiodoTMT6plex [C11]	TRUE	TRUE	0.000441276	0	0.982	1	68	2	A0A2P5R203	A0A1R3GW60; A0A2I4EZY6; I3SKV2; F6HTU5; A0A061F296; A0A1J7HL25; Q0GBX1; A0A2G3BTW6; M1C1X3; A0A2P5END7; A0A151TXQ3; A0A1S2XUE2; A0A2I4DEX1; A0A2H5PP87; A0A1U8N9H6; A0A0A0LJE4; A0A1U8DTY1; C6T047; A0A1U7XBI9; A0A2C9VFU7; B9RET2; V4KIT9; A0A1S4E0U3; E5GBR8; A0A178W6Q7; A0A2K1Y0I0; A0A2N9F4V2; A0A1J3CZX7; A0A2I0IL88; A0A2P6R6A1; A0A199VYG5; D7KP11; U7E0Z1; A0A2P2NGF2; A0A2P5R203; K4B0H8; G7L0U0; A0A…	A0A2P5R203 [228-239]	0	1714.91	High	High	High	High	High	High	High	High	High	High	High	High	0.906	0.913	0.62	0.626	0.589	-0.14	-0.13	-0.69	-0.68	-0.76	128.9	116.8	117.7	79.9	80.7	76	921.2	840.7
FALSE	High	Unambiguous	TVVSVPCGPSALAVKEAAWGLAR	[R].TVVSVPCGPSALAVKEAAWGLAR.[Y]	1xiodoTMT6plex [C7]	1xiodoTMT6plex [C7]	TRUE	TRUE	0.000843218	0	0.877	1	10	2	A0A1J3CUL2	Q42207; R0HGC8; 731345174; Q9ZU52; A0A1J3EKW4; A0A087GTY4; D7LR03; A0A103XVF6; A0A2P6R1E9; A0A1J3CUL2	A0A1J3CUL2 [220-242]	1	2611.46	High	High	High	High	High	High	High	High	High	High	High	High	0.881	0.921	0.926	0.569	1.065	-0.18	-0.12	-0.11	-0.81	0.09	111.9	98.6	103.1	103.6	63.6	119.1	57	52.5
FALSE	High	Unambiguous	CEYELVMER	[K].CEYELVMER.[ML]	1xiodoTMT6plex [C1]	1xiodoTMT6plex [C1]	TRUE	TRUE	0.0144768	0	0.416	1	73	2	M4DLP5	A0A2N9H2D4; S8C2J7; A0A2P5PZK9; A0A2R6RE40; A0A2I4EX40; Q9SKC9; A0A218Y2C9; M4ECV9; A0A1S4D7K0; A0A061EG28; A0A2K3MKG5; A0A1J7H2H7; A0A0A0KMK8; A0A124RH91; A0A061E9E3; A0A0K9PN82; A0A199V531; A0A1U7XLL8; U5D3Q2; A0A2H9ZXT8; M4E7T1; A0A251T1P1; A0A078FBS9; D7LPZ0; A0A0D3E7I6; A0A1Q3CGA9; M5XML8; A0A1J3JNE6; A0A2I4EX34; A0A022QDD7; A0A2C9UFL9; A0A2G9HW22; A0A103XCQ0; A0A166H9N9; A0A067EXL1; A0A2H3Y…	M4DLP5 [96-104]	0	1500.74	High	High	High	High	High	High	High	High	High	High	High	High	0.743	0.585	0.787	0.973	0.389	-0.43	-0.77	-0.35	-0.04	-1.36	134	99.6	78.4	105.5	130.4	52.1	1006.4	988.3
FALSE	High	Unambiguous	KGNMCVLFINDLDAGAGR	[R].KGNMCVLFINDLDAGAGR.[M]	1xiodoTMT6plex [C5]	1xiodoTMT6plex [C5]	FALSE	TRUE	0.0217493	0	0.35	1	18	2	A0A1U8EH95	A0A2G2VP29; A0A1S4A3L9; A0A1J6IJU9; A0A2G3BFW1; K0I226; A0A1U8EH95; A0A2G2YR82; K0I7R9; M1ARN4; A0A2G3AYN6; M1ARN5; A0A2G2V9N6; V9IMY5; M1ARN7; A0A1U8E7H4; A0A1S3XJ91; M1ARN6; K0II85	A0A1U8EH95 [225-242]	1	2223.16	High	High	High	High	High	High	High	High	High	High	High	High	1.841	1.037	1.322	0.469	1.308	0.88	0.05	0.4	-1.09	0.39	86	158.3	89.2	113.7	40.3	112.5	366.3	379.7
FALSE	High	Unambiguous	FAVLNTGIYECR	[KR].FAVLNTGIYECR.[S]	1xiodoTMT6plex [C11]	1xiodoTMT6plex [C11]	TRUE	TRUE	0.000441276	0	0.982	1	68	2	A0A2P5R203	A0A1R3GW60; A0A2I4EZY6; I3SKV2; F6HTU5; A0A061F296; A0A1J7HL25; Q0GBX1; A0A2G3BTW6; M1C1X3; A0A2P5END7; A0A151TXQ3; A0A1S2XUE2; A0A2I4DEX1; A0A2H5PP87; A0A1U8N9H6; A0A0A0LJE4; A0A1U8DTY1; C6T047; A0A1U7XBI9; A0A2C9VFU7; B9RET2; V4KIT9; A0A1S4E0U3; E5GBR8; A0A178W6Q7; A0A2K1Y0I0; A0A2N9F4V2; A0A1J3CZX7; A0A2I0IL88; A0A2P6R6A1; A0A199VYG5; D7KP11; U7E0Z1; A0A2P2NGF2; A0A2P5R203; K4B0H8; G7L0U0; A0A…	A0A2P5R203 [228-239]	0	1714.91	High	High	High	High	High	High	High	High	High	High	High	High	0.906	0.913	0.62	0.626	0.589	-0.14	-0.13	-0.69	-0.68	-0.76	128.9	116.8	117.7	79.9	80.7	76	921.2	840.7
FALSE	High	Unambiguous	LFCPGNLR	[K].LFCPGNLR.[A]	1xiodoTMT6plex [C3]	1xiodoTMT6plex [C3]	TRUE	TRUE	0.120048	0.0074407	0.073	1	2	2	731315148	731315148; A0A0K9RIA8	731315148 [253-260]	0	1248.71	High	High	High	High	High	High	High	High	High	High	High	High	1.186	0.904	1.03	0.599	1.462	0.25	-0.14	0.04	-0.74	0.55	97.1	115.1	87.8	100	58.2	141.9	328.6	297.2
FALSE	High	Unambiguous	SIKEAQEMCSDDPASGECVAVWDEVEELSAAASHAR	[K].SIKEAQEMCSDDPASGECVAVWDEVEELSAAASHAR.[D]	2xiodoTMT6plex [C9; C18]	2xiodoTMT6plex [C9; C18]	FALSE	TRUE	0.0154929	0	0.405	1	1	2	A0A1U8NCV0	A0A1U8NCV0	A0A1U8NCV0 [99-134]	1	4479.13	High	High	High	High	High	High	High	High	High	High	High	High	0.696	0.505	0.597	0.664	0.487	-0.52	-0.98	-0.74	-0.59	-1.04	151.9	105.7	76.8	90.7	100.9	74	227	114.8
FALSE	High	Unambiguous	FFNPVYLFDEGSTISWIPCGR	[K].FFNPVYLFDEGSTISWIPCGR.[K]	1xiodoTMT6plex [C19]	1xiodoTMT6plex [C19]	TRUE	TRUE	0.000334	0	1.027	1	6	2	731332832	A0A2P6PAT8; 731332832; Q9SPH7; M5WY11; A0A221C7X1; P09559	731332832 [278-298]	0	2777.4	High	High	High	High	High	High	High	High	High	High	High	High	1.077	1.328	0.908	0.585	1.508	0.11	0.41	-0.14	-0.77	0.59	93.7	100.9	124.4	85	54.8	141.3	87.8	116.6
FALSE	High	Unambiguous	FENYGNYGLLCGSDGLPHLIVSGDQR	[R].FENYGNYGLLCGSDGLPHLIVSGDQR.[H]	1xiodoTMT6plex [C11]	1xiodoTMT6plex [C11]	TRUE	FALSE	0.00406374	0	0.622	1	1	4	731357787	731357787	731357787 [129-154]	0	3153.56	High	High	High	High	High	High	High	High	High	High	High	High	0.647	0.643	0.773	0.619	0.702	-0.63	-0.64	-0.37	-0.69	-0.51	136.9	88.6	88	105.8	84.7	96	551.7	354.8
FALSE	High	Unambiguous	IGVCTGIFR	[R].IGVCTGIFR.[TASLH-]	1xiodoTMT6plex [C4]	1xiodoTMT6plex [C4]	TRUE	TRUE	0.0512553	0.00183602	0.211	1	72	9	731315361	B9T427; A0A1U8LRD6; A0A2P5Y812; W8NXN5; A0A199UH84; A0A2G2YR82; A0A2P5AAT6; D4N5G3; K7S707; A0A1U8A2A7; A0A2G3AYN6; A0A0B0MV74; A0A286SF24; A0A1S4CJP2; V9IN17; A0A2C9V2L1; A0A068V398; A0A2R6QJ27; O82428; D7THJ7; A0A1U7VJT4; A0A1S4AWG6; A0A2P2JV98; V9VIF8; A0A059A7A9; P85086; A0A2P4KCP8; K7SFC2; Q40460; A0A1U8AJY5; A8QIH7; A0A1U7ZAP4; A0A1U8E7H4; K7RYG4; A0A2P5DQN2; C6T859; A0A2C9V9A3; A0A2P5EZ64;…	731315361 [313-321]	0	1294.75	High	High	High	High	High	High	High	High	High	High	High	High	1.28	0.984	1.168	0.946	1.257	0.36	-0.02	0.22	-0.08	0.33	90.4	115.8	89	105.6	85.5	113.7	1185.7	1167.2
FALSE	High	Unambiguous	NSFYASTCPGVEGIVR	[R].NSFYASTCPGVEGIVR.[S]	1xiodoTMT6plex [C8]	1xiodoTMT6plex [C8]	TRUE	FALSE	0.0616723	0.00361833	0.181	1	1	1	731353308	731353308	731353308 [24-39]	0	2029.04	High	High	High	High	High	High	High	High	High	High	High	High	1.296	0.761	1.061	0.584	1.126	0.37	-0.39	0.08	-0.78	0.17	103	133.4	78.3	109.2	60.2	115.9	255	193.9
FALSE	High	Unambiguous	AGQFCGGFTAIER	[K].AGQFCGGFTAIER.[Q]	1xiodoTMT6plex [C5]	1xiodoTMT6plex [C5]	TRUE	FALSE	0.0193444	0	0.369	1	1	3	731364803	731364803	731364803 [113-125]	0	1685.86	High	High	High	High	High	High	High	High	High	High	High	High	1.403	1.034	1.518	0.962	1.564	0.49	0.05	0.6	-0.06	0.65	80.2	112.5	82.9	121.8	77.1	125.5	796.7	823.8
FALSE	High	Unambiguous	YTEGFSGADITEICQR	[K].YTEGFSGADITEICQR.[A]	1xiodoTMT6plex [C14]	1xiodoTMT6plex [C14]	FALSE	TRUE	0.0431265	0	0.239	1	1	1	A0A068TKJ7	A0A068TKJ7	A0A068TKJ7 [465-480]	0	2119.03	High	High	High	High	High	High	High	High	High	High	High	High	1.386	0.904	1.181	0.661	1.139	0.47	-0.15	0.24	-0.6	0.19	95.7	132.6	86.5	113	63.2	109	81.5	73.7
FALSE	High	Unambiguous	TLPEEILNSIIGETGVCPQAR	[K].TLPEEILNSIIGETGVCPQAR.[Q]	1xiodoTMT6plex [C17]	1xiodoTMT6plex [C17]	TRUE	TRUE	0.00836173	0	0.505	1	1	1	A0A0J8CV41	A0A0J8CV41	A0A0J8CV41 [183-203]	0	2569.39	High	High	High	High	High	High	High	High	High	High	High	High	1.555	0.887	1.462	0.934	1.08	0.64	-0.17	0.55	-0.1	0.11	86.7	134.8	76.9	126.8	81	93.7	30.3	26.9
FALSE	High	Unambiguous	AGQFCGGFTAIER	[K].AGQFCGGFTAIER.[Q]	1xiodoTMT6plex [C5]	1xiodoTMT6plex [C5]	TRUE	FALSE	0.0193444	0	0.369	1	1	3	731364803	731364803	731364803 [113-125]	0	1685.86	High	High	High	High	High	High	High	High	High	High	High	High	1.403	1.034	1.518	0.962	1.564	0.49	0.05	0.6	-0.06	0.65	80.2	112.5	82.9	121.8	77.1	125.5	796.7	823.8
FALSE	High	Unambiguous	MCALFINDLDAGAGR	[K].MCALFINDLDAGAGR.[LM-]	1xiodoTMT6plex [C2]	1xiodoTMT6plex [C2]	TRUE	TRUE	0.0169582	0	0.424	1	60	2	731315361	Q40281; W8SNK1; A0A1Y1IBM2; W9RCR8; O98997; A0A067L8Y9; A0A0D9XVS3; D4N5G0; A0A1R3GLZ3; K7SV13; D4N5G3; A6H5A1; A9TBP0; Q308Y6; A0A1R3I297; A6H597; Q8L5T3; B2ZA77; V9VJ83; K7SV07; A0A0K9Q765; K7RYG8; A0A1U8PRG6; A0A2P5RKA2; A9TLG8; A0A2K1JCZ6; A6H596; A0A0B0Q068; A0A1S3B3Z2; A0A251UDT9; V5NC92; A0A2P5DQN2; C6T859; A9RES5; A0A1J7FV66; A0A1S3TQA9; A0A0L9U9B0; A6H5A0; A0A0S3RZQ3; A6H598; A0A0A0KBG2;…	731315361 [222-236]	0	1895.97	High	High	High	High	High	High	High	High	High	High	High	High	0.632	0.748	1.296	0.97	1.386	-0.66	-0.42	0.37	-0.04	0.47	99.5	62.9	74.4	128.9	96.5	137.8	18.7	11.8
FALSE	High	Unambiguous	VTCVSGTNQGVPQPCR	[R].VTCVSGTNQGVPQPCR.[G]	2xiodoTMT6plex [C3; C15]	2xiodoTMT6plex [C3; C15]	TRUE	FALSE	0.00316625	0	0.703	1	1	3	731352762	731352762	731352762 [93-108]	0	2304.23	High	High	High	High	High	High	High	High	High	High	High	High	0.806	0.78	0.374	0.946	0.57	-0.31	-0.36	-1.42	-0.08	-0.81	134	108	104.6	50.2	126.8	76.4	665.8	536.4
FALSE	High	Unambiguous	AGQFCGGFTAIER	[K].AGQFCGGFTAIER.[Q]	1xiodoTMT6plex [C5]	1xiodoTMT6plex [C5]	TRUE	FALSE	0.017476	0	0.419	1	1	1	731364803	731364803	731364803 [113-125]	0	1685.86	High	High	High	High	High	High	High	High	High	High	High	High	1.641	0.884	0.821	1.071	0.891	0.71	-0.18	-0.29	0.1	-0.17	95.1	156.1	84.1	78.1	101.8	84.8	144.7	237.5
FALSE	High	Unambiguous	TLNLCVLTPNR	[-].TLNLCVLTPNR.[ITSK]	1xiodoTMT6plex [C6]	1xiodoTMT6plex [C6]	FALSE	TRUE	0.0494735	0	0.246	1	60	1	Q8MC96	Q8M9F2; Q8M8U6; Q8M9N3; Q8M9G9; Q8M947; Q8M925; Q8M9F4; Q8M923; Q8M8Z3; Q8M9D4; Q8MC96; Q8M903; Q8MA37; Q8M8Z1; Q8MA71; Q8M929; Q8M963; Q8MC84; Q8MA69; Q8M985; Q8M9B4; Q8M959; Q8M9G6; Q8M9A8; Q8MA32; Q8M9L7; Q8MA21; Q8M9E1; Q8MA75; Q8M9N1; Q8MA27; Q8M967; Q8M921; Q8MA44; Q8M9T0; Q8M9E5; Q8M8X8; Q8M9F8; Q8M9S8; Q8MC83; Q8M956; Q8MA30; Q8M9D7; Q8M991; Q8M9G3; Q8M8Z5; Q8M9N7; Q8M9R1; Q8MC60; Q8M8Z7;…	Q8MC96 [1-11]	0	1614.92	High	High	High	High	High	High	High	High	High	High	High	High	1.169	1.264	3.007	1.276	2.567	0.22	0.34	1.59	0.35	1.36	58.3	68.2	73.8	175.5	74.5	149.8	71	83
[truncated: 32 more columns]
